# Supplementary material for: Understanding Salinity-Driven Modulation of Microbial Interactions: Rhizosphere versus Edaphic Microbiome Dynamics
Source: Microorganisms. 2024 Mar 28;12(4):683. doi: 10.3390/microorganisms12040683 (PMC11052110; doi:10.3390/microorganisms12040683)
Supplement: Supplementary file 1 [file microorganisms-12-00683-s001.zip]

Archive with 1 entries (1 files):
- microorganisms-2922606-supplementary.pdf
